# Supplementary material for: Exploring DIX-DIX Homo- and Hetero-Oligomers in Wnt Signaling with AlphaFold2
Source: Cells. 2024 Oct 3;13(19):1646. doi: 10.3390/cells13191646 (PMC11475284; doi:10.3390/cells13191646)
Supplement: Supplementary file 1 [file cells-13-01646-s001.zip]

Archive with 1 entries (1 files):
- cells-3181397-supplementary.pdf
